# Supplementary material for: A reproducible approach to high-throughput biological data acquisition and integration
Source: PeerJ. 2015 Mar 31;3:e791. doi: 10.7717/peerj.791 (PMC4493686; doi:10.7717/peerj.791)
Supplement: Table S2 — We identified six case-control datasets containing intestinal tissue and germ-free versus wild type comparisons by screening ARepA’s murine metadata by matching “germ-free”, “wild type”, and “intestinal tract” in mouse gene expression profiles with at least four samples each. [file peerj-03-791-s003.xlsx]

## Sheet: SupplementaryTableS2
Supplementary Table 2: A set of six murine case-control gene expression datasets from the intestinal tissue from GEO. We identified six case-control datasets containing intestinal tissue and germ-free versus wild type comparisons by screening ARepA’s murine metadata by matching “germ-free”, “wild type”, and “intestinal tract” in mouse gene expression profiles with at least four samples each.
GEO Accession number	Platform	Manufacturer	Description	Wild type samples	germ-free samples
GDS640	GPL81	Affymetrix	Analysis of germ-free and conventional corpus, jejunum, descending colon and rectum	GSM22564, GSM22565, GSM22566	GSM22576, GSM22577, GSM22578
GDS2163	GPL1261	Affymetrix	Paneth cell response to intestinal colonization in germ-free mice and conventional mice	GSM116359, GSM116360	GSM116357, GSM116358
GDS2968	GPL81	Affymetrix	Analysis of large intestines of animals lacking intestinal flora	GSM197761, GSM197762, GSM197763	GSM197764, GSM197765, GSM197766
GSE17438	GPL6246	Affymetrix	Transcriptional profiling of 77 tissue samples from germ-free and conventionally raised mice.	GSM434934, GSM434935, GSM434936, GSM434937, GSM434938	GSM434945, GSM434946, GSM434947, GSM434948
GSE13908	GPL1261	Affymetrix	Gene expression analysis in intestinal epithelial cells of germ-free versus wildtype mice	GSM349880, GSM350371	GSM350375, GSM350376
GSE22648	GPL6887	Illumina	Depletion of murine intestinal microbiota: effects on gut mucosa and epithelial gene expression	GSM561883, GSM561884, GSM561885, GSM561886, GSM561887, GSM561888	GSM561889, GSM561890, GSM561891, GSM561892, GSM561893
