# Supplementary material for: A reproducible approach to high-throughput biological data acquisition and integration
Source: PeerJ. 2015 Mar 31;3:e791. doi: 10.7717/peerj.791 (PMC4493686; doi:10.7717/peerj.791)
Supplement: Table S4 — To extract high-confidence subgraphs from global networks, we defined lists of query genes for each context. First, we defined a list of 12 query genes from the NFκB signalling pathway in BioCarta for extracting a high-confidence subgraph from the prostate cancer specific co-expression network in human. Second, we defined three lists of query gene sets of the sec and tat genes and genes from the Type II, Type III, and Type VI secretion systems for one Gram-positive (B. subtilis) and two Gram-positive bacteria (E. coli and P. aeruginosa). [file peerj-03-791-s005.xlsx]

## Sheet: Supplementary Table 4
Supplementary Table 4: Lists of query genes for extracting high-confidence subgraphs in human and bacteria. To extract high-confidence subgraphs from global networks, we defined lists of query genes for each context. First (A), we defined a list of 12 query genes from the NFkB signalling pathway in BioCarta for extracting a high-confidence subgraph from the prostate cancer specific co-expression …
A
NfκB1
NfκBIA (IκBα)
NfκBIB (IκBβ)
NfκBIE (IκBε)
CHUK (Iκκ1)
IκBκB (Iκκ2)
IκBκG (Iκκ3)
IκBκAP
TNF
TNFAIP3
REL
IL1A
B
	B. subtilis	E. coli	P. aeruginosa
tat	tatA	tatA	tatA
	tatC	tatB	tatB
		tatC	tatC
		tatD
sec	secA	secA	secA
	secDF	secB	secB
	secE	secD	secD
	secG	secE	secE
	secY	secF	secF
	ffh	secG	secG
	ftsY	secY	secY
	sec-srp	secM	ffh
	yajC	ffh	ftsY
	yqjG	ftsY
		yajC
		yidC
Type I		tolC	aprD
			aprE
Type II		gspC	gspC
		gspD	gspD
		gspE	gspE
		gspF	gspF
		gspG	gspG
		gspH	gspH
		gspI	gspI
		gspJ	gspJ
		gspK	gspK
		gspL	gspL
		gspM	gspM
		gspO
Type III			yscC
			yscF
			yscJ
			yscL
			yscO
			yscP
			yscQ
			yscR
			yscT
			yscU
			yscV
			yscW
Type V			estA
Type IV			clpV1
			fha1
			hcpB
			icmF1
			ppkA
			pppA
