# Supplementary material for: A reproducible approach to high-throughput biological data acquisition and integration
Source: PeerJ. 2015 Mar 31;3:e791. doi: 10.7717/peerj.791 (PMC4493686; doi:10.7717/peerj.791)
Supplement: Supplemental Information 9 [file peerj-03-791-s009.zip]

Archive with 3 entries (3 files):
- casestudy1.zip
- casestudy2.zip
- casestudy3.zip
